# Supplementary material for: Genetic affinities among the historical provinces of Romania and Central Europe as revealed by an mtDNA analysis
Source: BMC Genet. 2017 Mar 7;18:20. doi: 10.1186/s12863-017-0487-5 (PMC5341396; doi:10.1186/s12863-017-0487-5)
Supplement: Additional file 2: Table S3. — List of absolute frequencies of mtDNA haplogroups and sub-haplogroups in the 24 populations and 45 populations used for the PCA and MDS analyses. (XLSX 63 kb) [file 12863_2017_487_MOESM2_ESM.xlsx]

## Sheet: 24 populations PCA + MDS
Table S3. List of absolute frequencies of mtDNA haplogroups and sub-haplogroups in the 24 populations used for the PCA and MDS analyses
Populations	No. samples	H	HV	HV0	J	T	U*	U1	U2	U3	U4	U5	U6	U7	U8	K	I	W	X	R0	M	L	N	Others	References
Wallachia	226	0.424779	0.0309735	0.0265487	0.0840708	0.0752212	0	0.0265487	0.00442478	0.0221239	0.0309735	0.0752212	0	0	0.00442478	0.0442478	0.00884956	0.0442478	0.00442478	0.00884956	0.0221239	0.00442478	0.039823	0.0176735	Present paper
Dobruja	46	0.347826	0.0652174	0.0434783	0.152174	0.0434783	0	0.0217391	0	0	0	0.0652174	0	0	0.0434783	0.0434783	0	0.0652174	0	0.0217391	0.0217391	0.0217391	0.0217391	0.0217783	Present paper
Moldavia	235	0.378723	0.0255319	0.0255319	0.0851064	0.0978723	0	0.00851064	0.00851064	0.0212766	0.0680851	0.0680851	0	0	0	0.0553191	0.012766	0.0255319	0.012766	0.00425532	0.0255319	0	0.0468085	0.0297532	Present paper
Transylvania	207	0.439614	0.0144928	0.0241546	0.111111	0.0966184	0	0.00483092	0.00483092	0	0.0144928	0.057971	0.00483092	0.00483092	0.00966184	0.0676329	0.00966184	0.0241546	0.0289855	0.00966184	0	0	0.0193237	0.053171	Present paper
Serbia	343	0.443149	0.0174927	0.0349854	0.0728863	0.0641399	0.0058309	0.00291545	0.0145773	0.00874636	0.0641399	0.0728863	0	0.00874636	0	0.058309	0.0174927	0.0379009	0.0116618	0.0262391	0.0058309	0.00291545	0.00291545	0.0262391	Davidovic S, et al., 2015; Cvjetan S, et al., 2004; Zgonjanin D, et al., 2010.
Croatia	373	0.453083	0.0080429	0.0428954	0.0965147	0.080429	0.0107239	0.00536193	0.0160858	0.0107239	0.0214477	0.112601	0.00268097	0.00268097	0.00268097	0.0428954	0.0187668	0.0268097	0.0160858	0.0080429	0.00536193	0.0080429	0.00268097	0.00536193	Cvjetan S, et al., 2004.
Bosnia & Herzegovina	521	0.462572	0.0422265	0.0556622	0.074856	0.0422265	0.0153551	0.00767754	0.00959693	0.00191939	0.0383877	0.084453	0	0.00767754	0	0.059501	0.0211132	0.0268714	0.0153551	0.00767754	0.0134357	0.00767754	0.00191939	0.00383877	Cvjetan S, et al., 2004; Malyarchuk BA, et al., 2003.
Macedonia	383	0.436031	0.0130548	0.0391645	0.073107	0.10705	0.0130548	0.0104439	0.0208877	0.0130548	0.0287206	0.078329	0	0	0	0.0443864	0.0130548	0.0339426	0.0391645	0.0156658	0.0078329	0.0078329	0	0.00522193	Cvjetan S, et al., 2004; Zimmermann B,et al., 2007; Bosch E,et al., 2006.
Slovenia	229	0.432314	0.00873362	0.0567686	0.0742358	0.100437	0	0.00436681	0.00873362	0.0131004	0.0349345	0.0960699	0	0	0.00436681	0.0611354	0.0305677	0.0262009	0.0174672	0	0	0	0	0.0305677	Malyarchuk BA, et al., 2003; Zupanic Pajnic I, et al., 2004.
Bulgaria	855	0.418713	0.0385965	0.0374269	0.0795322	0.106433	0	0.0140351	0.0140351	0.0187135	0.0385965	0.0666667	0	0.00467836	0.00467836	0.0584795	0.0116959	0.0280702	0.0210526	0.0175439	0.00467836	0.00935673	0.00350877	0.00350877	Karachanak S, et al., 2012.
Romania (previous studies)	197	0.380711	0.0203046	0.0406091	0.116751	0.111675	0.0152284	0	0.0101523	0.0152284	0.0253807	0.0812183	0	0	0	0.0558376	0.00507614	0.035533	0.0304569	0.0101523	0.0304569	0	0	0.0152284	Bosch E,et al., 2006; Richards M, et al., 2000.
Albania	42	0.52381	0.047619	0.0238095	0.0714286	0.0714286	0	0	0	0	0	0.142857	0	0	0	0.0238095	0.047619	0	0	0	0	0	0.0238095	0.0238095	Belledi M, et al., 2000.
Greece	444	0.412162	0.0157658	0.0247748	0.114865	0.0743243	0.0045045	0.0202703	0.0045045	0.0337838	0.0405405	0.0563063	0.0045045	0.0045045	0	0.0472973	0.0292793	0.0225225	0.0427928	0.0112613	0.0202703	0.0135135	0	0.00225225	Richards M, et al., 2000; Irwin J, et al., 2008.
Hungary	312	0.397436	0.0128205	0.0448718	0.0929487	0.125	0.0128205	0.00320513	0.00961538	0.00641026	0.0320513	0.0705128	0.00641026	0.00320513	0.00320513	0.0576923	0.025641	0.0416667	0.00641026	0.00320513	0.00320513	0.0128205	0.00961538	0.0192308	Irwin J, et al., 2007; Tomory G, et al., 2007.
Turky	293	0.283276	0.0409556	0.00682594	0.0955631	0.0921502	0.116041	0.0307167	0.0136519	0.0614334	0.0136519	0.00682594	0	0.00341297	0	0.0546075	0.0204778	0.0238908	0.0204778	0.0102389	0.00682594	0.0546075	0.0204778	0.0238908	Richards M, et al., 2000; Mergen H, et al., 2004.
Russia	408	0.414216	0.0343137	0.0563725	0.0735294	0.105392	0.00245098	0.00490196	0.0122549	0.00735294	0.0220588	0.107843	0	0.00245098	0.0122549	0.0245098	0.0220588	0.0196078	0.0245098	0.00735294	0.00490196	0.0269608	0	0.0147059	Malyarchuk BA, et al., 2001; Malyarchuk BA, et al., 2002; Grzybowski T, et al., 2007.
Ukraine	177	0.39548	0.0169492	0.0621469	0.079096	0.0960452	0	0	0.0169492	0.0112994	0.0508475	0.124294	0	0	0.00564972	0.0508475	0.0225989	0.0282486	0.0169492	0	0	0.0169492	0	0.00564972	Malyarchuk BA, et al., 2001; Mielnik-Sikorska M, et al., 2013.
Poland	849	0.436985	0.00942285	0.04947	0.0777385	0.0954064	0.00117786	0.00235571	0.0129564	0.00706714	0.0506478	0.104829	0	0.00117786	0.00824499	0.0388693	0.0200236	0.0365135	0.0188457	0.00942285	0.00117786	0.0117786	0.00117786	0.00471143	Malyarchuk BA, et al., 2002; Grzybowski T, et al., 2007.
Czech Republic	179	0.441341	0.0167598	0.0223464	0.117318	0.122905	0	0	0.00558659	0.0223464	0.027933	0.0837989	0	0	0.00558659	0.0391061	0.027933	0.00558659	0.0167598	0.0223464	0	0.0167598	0	0.00558659	Malyarchuk BA, et al., 2006.
Slovakia	207	0.454106	0.0289855	0.0386473	0.0917874	0.10628	0	0.00483092	0.00966184	0	0.0531401	0.0772947	0	0.00483092	0	0.0144928	0.0483092	0.0289855	0.0144928	0.00483092	0	0.00966184	0.00966184	0	Malyarchuk BA, et al., 2008.
Belarusia	267	0.370787	0.0262172	0.0674157	0.0561798	0.108614	0	0	0.0149813	0.0224719	0.0374532	0.123596	0	0.00374532	0	0.0374532	0.0262172	0.0337079	0.011236	0.0337079	0	0.0262172	0	0	Kushniarevich A, et al., 2013.
Italy	463	0.393089	0.0431965	0.0388769	0.0820734	0.146868	0.00431965	0.00863931	0.00215983	0.0215983	0.012959	0.0475162	0.00215983	0.00215983	0.00647948	0.0928726	0.0172786	0.00863931	0.0302376	0.012959	0.00647948	0.00863931	0.00431965	0.00647948	Mogentale-Profizi N, et al., 2001; Turchi C, et al., 2008.
Austria	273	0.435897	0.003663	0.021978	0.0879121	0.131868	0.010989	0.00732601	0.021978	0.010989	0.047619	0.0915751	0	0	0	0.0842491	0.003663	0.014652	0.014652	0.00732601	0	0.003663	0	0	Brandstatter A, et al., 2007.
Germany	313	0.412141	0.00638978	0.028754	0.102236	0.127796	0	0.00319489	0.00638978	0.0159744	0.0383387	0.0958466	0	0.00319489	0	0.0702875	0.0223642	0.0223642	0.0127796	0.00319489	0	0.00319489	0	0.0255591	Tetzlaff S, et al., 2007; Brandstätter A, et al., 2006.
Note:
The Romanian sample from previous studies was included in the PCA anlysis.
References
Present paper:
References:
Present paper
Belledi M, et al., (2000) Maternal and paternal lineages in Albania and the genetic structure of Indo-European populations. European Journal of Human Genetics : EJHG 8(7):480-486.
Bosch E,et al., (2006) Paternal and maternal lineages in the Balkans show a homogeneous landscape over linguistic barriers, except for the isolated Aromuns. Annals of Human Genetics 70(Pt 4):459-487.
Brandstätter A, et al., (2006) Application of a quasi-median network analysis for the visualization of character conflicts to a population sample of mitochondrial DNA control region sequences from southern Germany (Ulm). International Journal of Legal Medicine 120(5):310-314.
Brandstatter A, et al., (2007) Generating population data for the EMPOP database - an overview of the mtDNA sequencing and data evaluation processes considering 273 Austrian control region sequences as example. Forensic Science International 166(2-3):164-175.
Cvjetan S, et al., (2004) Frequencies of mtDNA haplogroups in southeastern Europe--Croatians, Bosnians and Herzegovinians, Serbians, Macedonians and Macedonian Romani. Collegium Antropologicum 28(1):193-198.
Davidovic S, et al,. (2015) Mitochondrial DNA Perspective of Serbian Genetic Diversity. American Journal of Physical Anthropolgy 156:449–465.
Grzybowski T, et al., (2007) Complex interactions of the Eastern and Western Slavic populations with other European groups as revealed by mitochondrial DNA analysis. Forensic Science International Genetics 1(2):141-147.
Irwin J, et al., (2007) Hungarian mtDNA population databases from Budapest and the Baranya county Roma. International Journal of Legal Medicine 121(5):377-383.
Irwin J, et al., (2008) Mitochondrial control region sequences from northern Greece and Greek Cypriots. International Journal of Legal Medicine 122(1):87-89.
Karachanak S, et al., (2012) Bulgarians vs the other European populations: a mitochondrial DNA perspective. International Journal of Legal Medicine 126(4):497-503.
Kushniarevich A, et al., (2013) Uniparental genetic heritage of belarusians: encounter of rare middle eastern matrilineages with a central European mitochondrial DNA pool. PloS One 8(6):e66499.
Malyarchuk BA, et al., (2001) Mitochondrial DNA variability in Russians and Ukrainians: implication to the origin of the Eastern Slavs. Annals of Human Genetics 65(Pt 1):63-78.
Malyarchuk BA, et al., (2002) Mitochondrial DNA variability in Poles and Russians. Annals of Human Genetics 66(Pt 4):261-283.
Malyarchuk BA, et al., (2003) Mitochondrial DNA variability in Bosnians and Slovenians. Annals of Human Genetics 67(Pt 5):412-425.
Malyarchuk BA, et al., (2006) Mitochondrial DNA variability in the Czech population, with application to the ethnic history of Slavs. Human Biology 78(6):681-696.
Malyarchuk BA, et al., (2008) Mitochondrial DNA variability in Slovaks, with application to the Roma origin. Annals of Human Genetics 72(Pt 2):228-240.
Mergen H, et al., (2004) Mitochondrial DNA sequence variation in the Anatolian Peninsula (Turkey). Journal of Genetics 83(1):39-47.
Mielnik-Sikorska M, et al., (2013) The history of Slavs inferred from complete mitochondrial genome sequences. PloS One 8(1):e54360.
Mogentale-Profizi N, et al., (2001) Mitochondrial DNA sequence diversity in two groups of Italian Veneto speakers from Veneto. Annals of Human Genetics 65(Pt 2):153-166.
Richards M, et al., (2000) Tracing European founder lineages in the Near Eastern mtDNA pool. American Journal of Human Genetics 67(5):1251-1276.
Tetzlaff S, et al., (2007) Mitochondrial DNA population data of HVS-I and HVS-II sequences from a northeast German sample. Forensic Science International 172(2-3):218-224.
Tomory G, et al., (2007) Comparison of maternal lineage and biogeographic analyses of ancient and modern Hungarian populations. American Journal of Physical Anthropology 134(3):354-368.
Turchi C, et al., (2008) Italian mitochondrial DNA database: results of a collaborative exercise and proficiency testing. International Journal of Legal Medicine 122(3):199-204.
Zgonjanin D, et al., (2010) Sequence polymorphism of the mitochondrial DNA control region in the population of Vojvodina Province, Serbia. Legal Medicine 12(2):104-107.
Zimmermann B,et al.,( 2007) Mitochondrial DNA control region population data from Macedonia. Forensic Science International Genetics 1(3-4):e4-9.
Zupanic Pajnic I, et al., (2004) Sequence polymorphism of the mitochondrial DNA control region in the Slovenian population. International Journal of Legal Medicine 118(1):1-4.

## Sheet: 45 populations MDS
Table S3. Absolute frequencies of mtDNA haplogroups and sub-haplogroups in the populations used for the PCA and MDS analyses.
Populations	No. samples	H*	H5	HV0	HV	R0	J	T	U1	U2	U3	U4	U5	U6	U7	U8	U*	K	N	X	M	L	Others	References
Wallachia	226	0.371681	0.0530973	0.0265487	0.0309735	0.00884956	0.0840708	0.0752212	0.0265487	0.00442478	0.0221239	0.0309735	0.0752212	0	0	0.00442478	0	0.0442478	0.039823	0.00442478	0.0221239	0.00442478	0.0707965	Present paper
Dobruja	46	0.304348	0.0434783	0.0434783	0.0652174	0.0217391	0.152174	0.0434783	0.0217391	0	0	0	0.0652174	0	0	0.0434783	0	0.0434783	0.0217391	0	0.0217391	0.0217391	0.0869565	Present paper
Moldavia	235	0.302128	0.0765957	0.0255319	0.0255319	0.00425532	0.0851064	0.0978723	0.00851064	0.00851064	0.0212766	0.0680851	0.0680851	0	0	0	0	0.0553191	0.0468085	0.012766	0.0255319	0	0.0680851	Present paper
Transylvania	207	0.371981	0.0676329	0.0241546	0.0144928	0.00966184	0.111111	0.0966184	0.00483092	0.00483092	0	0.0144928	0.057971	0.00483092	0.00483092	0.00966184	0	0.0676329	0.0193237	0.0289855	0	0	0.0869565	Present paper
Albania	42	0.428571	0	0.0238095	0.0238095	0	0.0714286	0.0714286	0.0238095	0	0	0	0.142857	0	0	0	0	0.0714286	0.0238095	0	0.0238095	0.0238095	0.0714286	Richards M et al., 2000.
Austria	99	0.434343	0.030303	0.010101	0.010101	0.010101	0.10101	0.10101	0	0.010101	0.010101	0.040404	0.0808081	0	0	0.020202	0.010101	0.0707071	0.030303	0.010101	0.020202	0	0	Achilli A et al., 2007.
Basque Country	156	0.557692	0.0384615	0.108974	0	0	0.025641	0.0576923	0	0	0	0	0.121795	0	0.00641026	0.00641026	0	0.0384615	0	0.0128205	0	0.00641026	0.0192308	Achilli A et al., 2007.
Bosnia	144	0.423611	0.0555556	0.0625	0	0.0138889	0.0694444	0.0486111	0.0138889	0	0.00694444	0.0555556	0.118056	0	0	0	0	0.0416667	0.0486111	0.0138889	0.0138889	0.00694444	0.00694444	Achilli A et al., 2007.
Bulgaria	996	0.381526	0.0331325	0.0351406	0.0391566	0.0060241	0.0773092	0.105422	0.0130522	0.0100402	0.0210843	0.0391566	0.0702811	0	0.00702811	0.00401606	0.00301205	0.0592369	0.0522088	0.0200803	0.0110442	0.00401606	0.00803213	Richards M et al., 2000; Karachanak S et al. 2012
Caucasus	2650	0.216226	0.0230189	0.0090566	0.0392453	0.00264151	0.0649057	0.100755	0.0407547	0.0226415	0.0554717	0.0392453	0.0679245	0.000377358	0.00943396	0.00490566	0.000377358	0.06	0.0562264	0.054717	0.0615094	0.000754717	0.0698113	Achilli A et al., 2007.
Crete	202	0.391089	0.0346535	0.00990099	0.029703	0	0.0544554	0.138614	0.019802	0.0049505	0.0792079	0.0049505	0.049505	0	0.0049505	0	0	0.0742574	0.0148515	0.039604	0.00990099	0.00990099	0.029703	Achilli A et al., 2007.
Croatia	96	0.375	0.0729167	0.0520833	0.03125	0	0.03125	0.0625	0.0104167	0.0416667	0.0208333	0.0208333	0.104167	0	0.0104167	0	0	0.0625	0.0729167	0	0.0208333	0	0.0104167	Babalini C et al. 2005
Cyprus	91	0.197802	0.021978	0	0	0	0.0549451	0.0769231	0.021978	0	0.0549451	0.021978	0.021978	0.021978	0.010989	0	0	0.208791	0.0769231	0.032967	0.021978	0.032967	0.120879	Irwin J et al. 2008.
Czech Republic	83	0.337349	0.0722892	0.060241	0.0361446	0	0.0843373	0.13253	0	0.0120482	0.0120482	0.0120482	0.120482	0	0	0	0	0.0361446	0.0481928	0.0361446	0	0	0	Achilli A et al., 2007.
Egypt	413	0.0363196	0.00484262	0.031477	0.0338983	0.0169492	0.0702179	0.062954	0.00484262	0.00242131	0.0338983	0.0121065	0.0387409	0.00726392	0.00484262	0	0	0.0556901	0.0750605	0.0169492	0.0992736	0.227603	0.164649	Stevanovitch A et al. 2004; Coudray C et al. 2009; Saunier JL et al. 2009
England	335	0.441791	0.038806	0.0328358	0.00298507	0	0.137313	0.0865672	0	0.00895522	0.00597015	0.0208955	0.0835821	0	0.00298507	0.00298507	0	0.0626866	0.038806	0.00895522	0	0.00597015	0.0179104	Achilli A et al., 2007.
Estonia	558	0.421147	0.0304659	0.0322581	0.0107527	0	0.0985663	0.0770609	0.00179211	0.0125448	0.00896057	0.0573477	0.143369	0	0	0.016129	0.00179211	0.0268817	0.0501792	0.00896057	0.00179211	0	0	Achilli A et al., 2007.
Finland	312	0.362179	0.025641	0.0608974	0	0	0.0608974	0.0576923	0.00320513	0.00641026	0	0.0160256	0.198718	0	0.00320513	0	0	0.0608974	0.105769	0.0192308	0	0.00320513	0.0160256	Achilli A et al., 2007; Hedman M et al. 2007.
France	332	0.376506	0.0481928	0.0572289	0.0060241	0.00903614	0.0512048	0.111446	0	0.0210843	0.0060241	0.0210843	0.0873494	0.0060241	0.00301205	0.00903614	0	0.105422	0.0391566	0.0120482	0.0180723	0.00301205	0.00903614	Achilli A et al., 2007; Richard C et al. 2007.
Germany	905	0.40663	0.0475138	0.040884	0.00331492	0	0.0917127	0.103867	0.00441989	0.00220994	0.0176796	0.0287293	0.0895028	0	0.00220994	0.00220994	0.00331492	0.0696133	0.0497238	0.0110497	0.00220994	0.00110497	0.0220994	Richards M et al., 2000; Achilli A et al., 2007; Lutz S et al.1998; Brandstätter A et al. 2006; Tetzlaff S et al. 2007.
Greece	155	0.348387	0.0387097	0.0193548	0.0322581	0.0193548	0.135484	0.0645161	0.0193548	0.00645161	0.0193548	0.0258065	0.0709677	0	0.0129032	0	0.00645161	0.0451613	0.0580645	0.0451613	0.0258065	0	0.00645161	Achilli A et al., 2007.
Hungary	533	0.255159	0.0393996	0.0469043	0.00750469	0.0131332	0.0863039	0.054409	0.00750469	0.00750469	0.00187617	0.0168856	0.0600375	0.00187617	0.00187617	0.0206379	0.00375235	0.212008	0.105066	0.0131332	0.0206379	0.00375235	0.0206379	Brandstätter A et al., 2007; Brandstätter A et al., 2008;
Ireland	300	0.42	0.0166667	0.0566667	0.0133333	0.00333333	0.11	0.07	0	0.0133333	0.01	0.0133333	0.0866667	0	0	0	0	0.123333	0.0533333	0.00666667	0.00333333	0	0	Achilli A et al., 2007.
Italy Centre	1273	0.335428	0.0408484	0.0479183	0.0353496	0.0109976	0.069128	0.128044	0.00864101	0.00785546	0.0267086	0.0164965	0.0706991	0.00314218	0.0109976	0.00785546	0.000785546	0.0659859	0.0471328	0.0306363	0.0196386	0.0141398	0.00157109	Achilli A et al., 2007.
Italy North	346	0.378613	0.0953757	0.0520231	0.0231214	0.00289017	0.0606936	0.0924855	0.00867052	0.0144509	0.0115607	0.0289017	0.0317919	0	0	0.00289017	0	0.0924855	0.0520231	0.0491329	0.00289017	0	0	Achilli A et al., 2007.
Italy South	539	0.387755	0.0463822	0.0352505	0.0333952	0.00927644	0.0834879	0.0890538	0.0185529	0.00742115	0.0315399	0.0241187	0.0333952	0.012987	0.0111317	0.00371058	0	0.0723562	0.0556586	0.025974	0.012987	0.00185529	0.00371058	Achilli A et al., 2007.
Latvia	299	0.377926	0.0668896	0.0301003	0.0234114	0	0.0635452	0.0936455	0	0.0301003	0.0167224	0.0936455	0.090301	0	0	0	0	0.0234114	0.083612	0.00334448	0.00334448	0	0	Achilli A et al., 2007.
Lemnos	66	0.393939	0.0606061	0	0	0	0.0454545	0.151515	0.030303	0.0151515	0	0.0151515	0	0	0	0.0454545	0	0.0757576	0.0454545	0	0.030303	0	0.0909091	Achilli A et al., 2007.
Norway	550	0.454545	0.0309091	0.0381818	0.00181818	0	0.105455	0.0872727	0.00181818	0	0.0145455	0.0309091	0.12	0	0	0.00363636	0	0.0563636	0.04	0.00363636	0.0109091	0	0	Achilli A et al., 2007.
Palestinians	117	0.239316	0.042735	0	0.017094	0.025641	0.0940171	0.128205	0.00854701	0.00854701	0.00854701	0.017094	0.00854701	0.00854701	0.025641	0	0.00854701	0.0769231	0.0512821	0.034188	0.034188	0.136752	0.025641	Achilli A et al., 2007.
Poland	542	0.354244	0.0627306	0.0405904	0.0110701	0	0.0940959	0.097786	0	0.00738007	0.0498155	0.0461255	0.0719557	0	0.00184502	0.00553506	0	0.0387454	0.0701107	0.0202952	0.0221402	0.00184502	0.00369004	Achilli A et al., 2007.
Portugal	592	0.440878	0.0202703	0.0456081	0	0.00675676	0.0641892	0.103041	0	0.0101351	0.0135135	0.0202703	0.0506757	0.0236486	0.00168919	0.00168919	0.0118243	0.0608108	0.0337838	0.0152027	0.00506757	0.0692568	0.00168919	Achilli A et al., 2007.
Rhodes	43	0.325581	0.0232558	0	0	0	0.0697674	0.139535	0	0	0.116279	0	0.0232558	0	0.0465116	0.0232558	0	0.0697674	0.0697674	0.0232558	0	0	0.0697674	Achilli A et al., 2007.
Russia	546	0.40293	0.0494505	0.047619	0.021978	0.003663	0.0732601	0.108059	0.003663	0.014652	0.00915751	0.0347985	0.0952381	0	0.0018315	0.003663	0	0.040293	0.0494505	0.021978	0.014652	0	0.003663	Achilli A et al., 2007; Irwin JA et al., 2010.
Sardinia	370	0.445946	0.0108108	0.0675676	0.0108108	0	0.121622	0.108108	0.0108108	0.0027027	0.0135135	0.0027027	0.1	0.0027027	0.0027027	0	0	0.0459459	0.0135135	0.0135135	0.0216216	0.00540541	0	Achilli A et al., 2007.
Scotland	1202	0.394343	0.0299501	0.0349418	0.000831947	0	0.139767	0.104825	0.00499168	0.00665557	0.014975	0.0191348	0.0748752	0	0.000831947	0.00332779	0	0.0806988	0.0615641	0.0249584	0.000831947	0	0.00249584	Achilli A et al., 2007.
Sicily	111	0.459459	0.0540541	0.027027	0.036036	0.018018	0.045045	0.0720721	0.018018	0.00900901	0.00900901	0.027027	0.018018	0.00900901	0.018018	0	0	0.0540541	0.027027	0.027027	0	0.018018	0.0540541	Achilli A et al., 2007.
Slovakia	128	0.382812	0.0703125	0.0234375	0.015625	0	0.148438	0.0859375	0	0.015625	0.0234375	0.015625	0.0859375	0	0	0	0	0.0390625	0.0703125	0	0.0078125	0	0.015625	Achilli A et al., 2007.
Slovenia	111	0.342342	0.0990991	0.0630631	0	0	0.0900901	0.0540541	0	0.00900901	0.018018	0.0540541	0.0990991	0	0	0	0	0.036036	0.0630631	0.00900901	0	0	0.0630631	Achilli A et al., 2007.
Spain	1029	0.424684	0.03207	0.0738581	0.00777454	0.00291545	0.0816327	0.0660836	0.000971817	0.00194363	0.0116618	0.0184645	0.0544218	0.0155491	0	0.00291545	0.0330418	0.0641399	0.0369291	0.0174927	0.00777454	0.0223518	0.0233236	Achilli A et al., 2007; Alvarez-Iglesias V et al., 2009.
Sweden-Denmark	84	0.369048	0.047619	0.0357143	0	0	0.107143	0.0833333	0	0.0119048	0	0.0357143	0.0595238	0	0	0	0	0.0952381	0.0238095	0	0	0	0.130952	Achilli A et al., 2007.
Switzerland	221	0.420814	0.0497738	0.0497738	0.00452489	0	0.117647	0.126697	0	0.00904977	0.00904977	0.0361991	0.0723982	0.00452489	0	0.00452489	0	0.0542986	0.0316742	0.00452489	0	0.00452489	0	Achilli A et al., 2007.
Turks	340	0.291176	0.0294118	0.00588235	0.05	0	0.0941176	0.0852941	0.0323529	0.0117647	0.0558824	0.0147059	0.0294118	0	0.00588235	0.0117647	0.00588235	0.0558824	0.0676471	0.0441176	0.0441176	0.0205882	0.0441176	Achilli A et al., 2007.
Ukraine	177	0.39548	0	0.0621469	0.0169492	0	0.079096	0.0960452	0	0.0169492	0.0112994	0.0508475	0.124294	0	0	0.00564972	0	0.0508475	0	0.0169492	0.0169492	0	0.0564972	Malyarchuk BA, et al., 2001; Mielnik-Sikorska M, et al., 2013.
Wales	92	0.467391	0.076087	0.0326087	0.0217391	0	0.152174	0.0434783	0	0	0	0	0.0652174	0	0	0	0	0.076087	0.0326087	0.0108696	0	0	0.0217391	Achilli A et al., 2007.
References:
Present paper:
Achilli A, et al., (2007) Mitochondrial DNA variation of modern Tuscans supports the Near Eastern origin of Etruscans. Am J Hum Genet 80: 759–768
Alvarez-Iglesias V, et al., (2009) New population and phylogenetic features of the internal variation within mitochondrial DNA macro-haplogroup R0. PLoS One 4: e5112
Babalini C, et al., (2005) The population history of the Croatian linguistic minority of Molise (southern Italy): a maternal view. Eur J Hum Genet 13: 902-912
Brandstätter A, et al., (2006) Application of a quasi-median network analysis for the visualization of character conflicts to a population sample of mitochondrial DNA control region sequences from southern Germany (Ulm). Int J Legal Med 120: 310-314
Brandstätter A, et al., (2007) Migration rates and genetic structure of two Hungarian ethnic groups in Transylvania, Romania. Ann Hum Genet 71: 791-803
Brandstätter A, et al., (2008) Timing, deciphering mitochondrial DNA macro-haplogroup R0 variability in Central Europe, Middle East. BMC Evol Biol 8: 191
Coudray C, et al., (2009) The complex, diversified mitochondrial gene pool of Berber populations. Ann Hum Genet 73: 196–214
Hedman M, et al., (2007) Finnish mitochondrial DNA HVS-I and HVS-II population data. Forensic Sci Int 172: 171-178
Irwin J, et al., (2008) Mitochondrial control region sequences from northern Greece and Greek Cypriots. Int J Legal Med 122: 87-89
Irwin JA, et al., (2010) The mtDNA composition of Uzbekistan: a microcosm of Central Asian patterns. Int J Legal Med 124: 195-204
Karachanak S, et al., (2012 ) Bulgarians vs the other European populations: a mitochondrial DNA perspective. Int J Legal Med 126:497–503
Lutz S, et al., (1998) Location and frequency of polymorphic positions in the mtDNA control region of individuals from Germany. Int J Legal Med 111: 67-77
Malyarchuk BA, et al., (2001) Mitochondrial DNA variability in Russians and Ukrainians: implication to the origin of the Eastern Slavs. Annals of Human Genetics 65(Pt 1):63-78.
Mielnik-Sikorska M, et al., (2013) The history of Slavs inferred from complete mitochondrial genome sequences. PloS One 8(1):e54360.
Richard C, et al., (2007) An mtDNA perspective of French genetic variation. Ann Hum Biol 34: 68-79
Richards M, et al., (2000) Tracing European founder lineages in the Near Eastern mtDNA pool. Am J Hum Genet 67: 1251–1276
Saunier JL, et al., (2009) Mitochondrial control region sequences from an Egyptian population sample. Forensic Sci Int Genet 3: e97-103
Stevanovitch A, et al., (2004) Mitochondrial DNA sequence diversity in a sedentary population from Egypt. Ann Hum Genet 68: 23-39
Tetzlaff S, et al., (2007) Mitochondrial DNA population data of HVS-I and HVS-II sequences from a northeast German sample. Forensic Sci Int 172: 218-224
