# Supplementary material for: Genetic affinities among the historical provinces of Romania and Central Europe as revealed by an mtDNA analysis
Source: BMC Genet. 2017 Mar 7;18:20. doi: 10.1186/s12863-017-0487-5 (PMC5341396; doi:10.1186/s12863-017-0487-5)
Supplement: Additional file 3: Table S2. — Diversity indices and neutrality test for the Romanian historical provinces based on the HVSI and HVS II sequences. (XLSX 34 kb) [file 12863_2017_487_MOESM3_ESM.xlsx]

## Sheet: Sheet1
	Table S2. Diversity indices and neutrality test for the Romanian historical provinces based on the HVSI and HVS II sequences
	Provinces	No. of samples	No. of haplotypes, h	Number of variable sites, S	Haplotype diversity (H ± sd)	Nucleotide diversity, (π ± sd)	Averages number of nucleotide differences, k	Tajima's (D)	Fu's (Fs)	Sources of the data
	Romanians (Total)	714	439	260	0.9914±0.0015	0.00983±0.00287	7713	-2.37838 (P<0.01)	-4.63290 (P<0.02)	Present study
	Wallachia	226	189	209	0.9972±0.001	0.07968±0.00489	4530	-1.66965 (0.1<P < 0.05)	-4.35812 (P<0.02)	Present study
	Dobrudja	46	45	82	0.999±0.005	0.00697±0.00473	5291	-1.70211 (0.1<P<0.05)	-2.06172 (0.1<P<0.05)	Present study
	Moldavia	235	180	151	0.9952±0.0013	0.07695±0.026	4617	-1.96166 (P<0.05)	-1.97934 (0.1<P<0.05)	Present study
	Transylvania	207	164	243	0.9951±0.0016	0.07392±0.00481	5106	-1.86702 (P<0.05)	-2.5666 (P<0.05)	Present study
	Abbreviations: No, number; sd, standard deviation.
