# Supplementary material for: Genetic affinities among the historical provinces of Romania and Central Europe as revealed by an mtDNA analysis
Source: BMC Genet. 2017 Mar 7;18:20. doi: 10.1186/s12863-017-0487-5 (PMC5341396; doi:10.1186/s12863-017-0487-5)
Supplement: Additional file 5: Table S4. — The Fst analyses based on the populations of Europe and Near East analyses. (XLSX 64 kb) [file 12863_2017_487_MOESM5_ESM.xlsx]

## Sheet: 19 neighboring populations 
	Table S4. The Fst analyses based on the populations of Europe and Near East.
	p=0,0001
		Serbian	Croatian	Bosnian and Herzegovinian	Macedonian	Slovenian	Bulgarian	Albanian	Greek	Hungarian	Turkis	Russian	Ukrainian	Polish	Czech	Slovak	Belarusian	Italian	Austrian	German	Wallachian	Dobrudjan	Moldavian	Transylvanian
	Serbian	0	0.00093	0.00016	0.00047	-0.00064	0.00091	0.00082	0.00211	0.00221	0.02899	0.00317	0.00118	0.0005	0.00198	0.00061	0.00543	0.00801	0.00222	0.0023	-0.00122	0.0046	0.0011	0.00108
	Croatian	0.19820+-0.0297	0	0.00096	-0.00032	-0.00129	0.00196	-0.00489	0.00267	0.00214	0.03274	0.00044	-0.00046	-0.00056	-0.00085	-0.00015	0.00439	0.00849	0.00129	0.00111	0.00056	0.0051	0.00579	0.00208
	Bosnian and Herzegovinian	0.31532+-0.0529	0.16216+-0.0326	0	0.0026	0.00151	0.00333	-0.00289	0.00435	0.0061	0.03437	0.00394	0.00319	0.00251	0.00465	0.00219	0.00839	0.011	0.00587	0.00653	0.00184	0.00669	0.0077	0.00456
	Macedonian	0.33333+-0.0430	0.43243+-0.0485	0.05405+-0.0201	0	-0.00141	-0.00059	0.00093	0.00121	-3e-05	0.02566	0	-0.00012	-0.00033	-0.00092	-0.00041	0.00296	0.00346	-0.00017	0.00035	-0.00011	0.00581	0.00277	0.00092
	Slovenian	0.53153+-0.0459	0.69369+-0.0334	0.16216+-0.0445	0.84685+-0.0203	0	-0.00022	-0.00186	0.00209	-0.00124	0.02825	-0.00088	-0.00267	-0.0014	-0.00089	-0.00064	0.00153	0.00352	-0.00057	-0.00186	-0.00044	0.00376	0.00172	0.0001
	Bulgarian	0.15315+-0.0237	0.04505+-0.0203	0.00901+-0.0091	0.59459+-0.0364	0.44144+-0.0550	0	0.00371	0.00127	-0.00011	0.02332	0.00108	0.00039	0.00131	-0.00032	0.00068	0.00301	0.00166	0.00046	0.00049	-0.00034	0.00304	0.00099	0.0012
	Albanian	0.32432+-0.0454	0.69369+-0.0274	0.66667+-0.0310	0.30631+-0.0309	0.40541+-0.0455	0.27928+-0.0252	0	0.00658	0.00624	0.04405	-0.00066	0.00214	-0.00059	-0.00151	-0.00348	0.0077	0.01245	0.00367	0.00344	0.00102	0.01331	0.0106	0.00174
	Greek	0.11712+-0.0305	0.05405+-0.0242	0.00901+-0.0091	0.15315+-0.0385	0.09910+-0.0286	0.12613+-0.0278	0.12613+-0.0201	0	0.00204	0.0198	0.00372	0.00268	0.00342	0.0001	0.00189	0.00672	0.00505	0.00371	0.00227	0.00074	0.00106	0.00223	0.00176
	Hungarian	0.11712+-0.0273	0.11712+-0.0305	0.00000+-0.0000	0.36036+-0.0559	0.68468+-0.0412	0.35135+-0.0286	0.18018+-0.0303	0.12613+-0.0309	0	0.01881	0.0007	-0.00097	0.00122	-0.0005	0.00081	0.00172	0.00115	0.00016	-0.00168	0.00049	-0.00017	0.00035	0.00095
	Turkis	0.00000+-0.0000	0.00000+-0.0000	0.00000+-0.0000	0.00000+-0.0000	0.00000+-0.0000	0.00000+-0.0000	0.00000+-0.0000	0.00000+-0.0000	0.00000+-0.0000	0	0.02621	0.02487	0.03269	0.02618	0.03119	0.02314	0.01919	0.0284	0.02493	0.02215	0.0105	0.01666	0.02563
	Russian	0.00901+-0.0091	0.32432+-0.0411	0.01802+-0.0182	0.37838+-0.0521	0.62162+-0.0479	0.14414+-0.0278	0.43243+-0.0727	0.04505+-0.0203	0.27928+-0.0252	0.00000+-0.0000	0	-0.00211	0.00013	1e-05	0.00019	-0.00013	0.00519	0.00304	0.00129	0.00088	0.00257	0.00303	0.00362
	Ukrainian	0.22523+-0.0244	0.45946+-0.0394	0.05405+-0.0201	0.36937+-0.0317	0.87387+-0.0385	0.28829+-0.0445	0.31532+-0.0625	0.10811+-0.0326	0.56757+-0.0592	0.00000+-0.0000	0.91892+-0.0266	0	-0.00168	0.0004	0.00055	-0.0027	0.00494	0.00047	-0.00113	0.00073	0.0011	0.00079	0.00443
	Polish	0.21622+-0.0278	0.66667+-0.0310	0.02703+-0.0194	0.61261+-0.0618	0.81081+-0.0304	0.07207+-0.0227	0.39640+-0.0278	0.00000+-0.0000	0.12613+-0.0201	0.00000+-0.0000	0.36036+-0.0470	0.85586+-0.0366	0	0.00025	-0.00067	0.00224	0.00773	0.00121	0.00097	0.00082	0.00607	0.00358	0.00372
	Czech	0.11712+-0.0333	0.45045+-0.0384	0.03604+-0.0148	0.62162+-0.0459	0.55856+-0.0572	0.45946+-0.0478	0.40541+-0.0455	0.36937+-0.0286	0.51351+-0.0273	0.00000+-0.0000	0.38739+-0.0543	0.27928+-0.0316	0.38739+-0.0334	0	-0.00205	0.00401	0.00254	-0.00115	-0.00193	-0.0001	0.00476	0.00173	-0.00069
	Slovak	0.31532+-0.0365	0.45946+-0.0417	0.09910+-0.0286	0.38739+-0.0334	0.46847+-0.0522	0.22523+-0.0412	0.59459+-0.0511	0.17117+-0.0252	0.20721+-0.0560	0.00000+-0.0000	0.35135+-0.0286	0.24324+-0.0526	0.56757+-0.0385	0.73874+-0.0522	0	0.00463	0.00704	0.00213	0.00139	0.00095	0.00736	0.00406	0.00269
	Belarusian	0.01802+-0.0121	0.04505+-0.0152	0.00000+-0.0000	0.07207+-0.0182	0.15315+-0.0360	0.05405+-0.0242	0.10811+-0.0227	0.00000+-0.0000	0.14414+-0.0201	0.00000+-0.0000	0.43243+-0.0572	0.90991+-0.0318	0.06306+-0.0194	0.09910+-0.0316	0.07207+-0.0227	0	0.00652	0.00516	0.00294	0.00271	0.00332	0.0018	0.00938
	Italian	0.00000+-0.0000	0.00000+-0.0000	0.00000+-0.0000	0.01802+-0.0121	0.11712+-0.0451	0.07207+-0.0182	0.03604+-0.0148	0.00000+-0.0000	0.14414+-0.0388	0.00000+-0.0000	0.00901+-0.0091	0.03604+-0.0148	0.00000+-0.0000	0.11712+-0.0385	0.00901+-0.0091	0.01802+-0.0121	0	0.00239	0.0019	0.00534	0.00641	0.00396	0.00339
	Austrian	0.11712+-0.0305	0.18919+-0.0286	0.00000+-0.0000	0.35135+-0.0670	0.45045+-0.0384	0.32432+-0.0309	0.29730+-0.0543	0.04505+-0.0152	0.31532+-0.0389	0.00000+-0.0000	0.07207+-0.0227	0.27928+-0.0316	0.16216+-0.0326	0.65766+-0.0526	0.11712+-0.0305	0.01802+-0.0121	0.07207+-0.0182	0	-0.00174	0.00274	0.01045	0.00319	0.00169
	German	0.09910+-0.0286	0.23423+-0.0338	0.00000+-0.0000	0.30631+-0.0454	0.79279+-0.0425	0.21622+-0.0433	0.28829+-0.0556	0.08108+-0.0252	0.84685+-0.0389	0.00000+-0.0000	0.21622+-0.0433	0.58559+-0.0547	0.14414+-0.0454	0.73874+-0.0504	0.22523+-0.0434	0.09009+-0.0271	0.09009+-0.0235	0.77477+-0.0563	0	0.00122	0.00392	0.00091	0.00012
	Wallachian	0.72072+-0.0525	0.32432+-0.0364	0.07207+-0.0326	0.38739+-0.0451	0.47748+-0.0508	0.45946+-0.0344	0.29730+-0.0526	0.28829+-0.0353	0.35135+-0.0344	0.00000+-0.0000	0.27928+-0.0533	0.27928+-0.0417	0.22523+-0.0365	0.31532+-0.0563	0.30631+-0.0364	0.08108+-0.0286	0.00000+-0.0000	0.09910+-0.0286	0.19820+-0.0326	0	-0.00223	-0.00114	-0.00042
	Dobrudjan	0.17117+-0.0417	0.12613+-0.0309	0.19820+-0.0402	0.14414+-0.0201	0.22523+-0.0365	0.18919+-0.0438	0.08108+-0.0252	0.30631+-0.0492	0.45045+-0.0575	0.02703+-0.0139	0.18919+-0.0370	0.30631+-0.0594	0.12613+-0.0337	0.24324+-0.0592	0.11712+-0.0360	0.18919+-0.0316	0.11712+-0.0360	0.08108+-0.0163	0.20721+-0.0543	0.57658+-0.0594	0	-0.00058	0.00072
	Moldavian	0.16216+-0.0182	0.02703+-0.0194	0.00000+-0.0000	0.06306+-0.0385	0.17117+-0.0316	0.14414+-0.0309	0.07207+-0.0227	0.09910+-0.0286	0.30631+-0.0388	0.00000+-0.0000	0.01802+-0.0121	0.27027+-0.0470	0.00901+-0.0091	0.24324+-0.0305	0.04505+-0.0203	0.17117+-0.0370	0.05405+-0.0201	0.09009+-0.0271	0.24324+-0.0305	0.53153+-0.0417	0.36036+-0.0559	0	0.00192
	Transylvanian	0.22523+-0.0203	0.11712+-0.0333	0.01802+-0.0121	0.21622+-0.0338	0.43243+-0.0379	0.13514+-0.0311	0.26126+-0.0459	0.17117+-0.0316	0.24324+-0.0490	0.00000+-0.0000	0.05405+-0.0201	0.09009+-0.0271	0.02703+-0.0194	0.42342+-0.0430	0.15315+-0.0305	0.00901+-0.0091	0.04505+-0.0152	0.19820+-0.0353	0.35135+-0.0394	0.42342+-0.0692	0.40541+-0.0245	0.13514+-0.0311	0
	Note:
	FST values (upper the diagonal) and p-values with standard deviation (p±de) (under the diagonal) based on haplogroup frequencies. The gray shading indicates the high significant values (P<0.0001).
	For detalis on the included populations see references in Table S3.

## Sheet: 41 populations 
	Table S4. The Fst analyses based on the populations of Europe and Near East.
	p=0,0001
		Albania	Austria	Basque Country	Bosnia	Bulgaria	Caucasus	Crete	Croatia	Cyprus	Czech Republic	Egypt	England	Estonia	Finland	France	Germany	Greece	Hungary	Ireland	Italy Centre	Italy North	Italy South	Latvia	Lemnos	Norway	Palestinians	Poland	Portugal	Rhodes	Russia	Sardinia	Scotland	Sicily	Slovakia	Slovenia	Spain	Sweden-Denmark	Switzerland	Turks	Wales	Wallachia	Dobrudja	Moldavia	Transylvania	Ukraine
	Albania	0	-0.00696	0.0101	-0.00529	-0.00119	0.02286	0.00205	-0.00374	0.03881	0.00014	0.10341	-0.00328	-0.00307	0.00045	-0.00166	-0.00398	0.00152	0.0276	-0.00274	0.00399	0.00893	0.00271	0.00662	0.00393	-0.00473	0.0287	0.00524	0.0007	0.00783	-0.00247	-0.00344	0.00158	-0.00105	-0.00013	0.00162	-0.00151	-0.00423	4e-05	0.01144	-0.00082	-0.00571	-0.00067	0.00651	-0.00175	-0.00898
	Austria	0.77477+-0.0279	0	0.01928	-0.00146	-0.00157	0.02915	0.00255	0.00144	0.04929	0.00204	0.12271	-0.00393	-0.00062	0.01391	5e-05	-0.00298	0.00071	0.03026	-0.00124	0.00406	0.00387	-0.00044	0.00314	0.00387	-0.00324	0.02959	0.00207	0.00072	0.00826	-0.00228	-0.00128	-0.00135	0.00059	-0.00175	0.00654	0.00045	0.00471	-0.00452	0.01359	-0.00175	0.00227	0.0109	0.01008	0.00281	0.00011
	Basque Country	0.09910+-0.0252	0.00901+-0.0091	0	0.01308	0.0277	0.07609	0.03367	0.02448	0.11398	0.03533	0.18272	0.01998	0.02046	0.03367	0.02581	0.02143	0.04162	0.07835	0.02297	0.03682	0.03219	0.02989	0.03419	0.0414	0.01393	0.08957	0.03599	0.01824	0.05873	0.02041	0.01494	0.03154	0.0158	0.03475	0.03597	0.01609	0.03839	0.02229	0.06027	0.01844	0.03112	0.0558	0.0522	0.03492	0.02041
	Bosnia	0.75676+-0.0579	0.54054+-0.0272	0.00901+-0.0091	0	0.00288	0.03198	0.01239	-0.00225	0.05614	0.0026	0.12098	0.00234	-0.00103	0.00568	0.00349	0.00071	0.00447	0.03408	0.00382	0.00866	0.00667	0.00505	0.00189	0.01578	-0.00013	0.03809	0.00385	0.0061	0.01897	-0.00048	0.00406	0.00615	0.00456	0.00241	0.00036	0.00203	0.00927	0.00216	0.01968	0.00325	0.00359	0.01357	0.0115	0.00863	0.00139
	Bulgaria	0.49550+-0.0434	0.72973+-0.0417	0.00000+-0.0000	0.12613+-0.0411	0	0.0204	0.00317	5e-05	0.04032	-0.00072	0.10827	0.00446	0.00551	0.01357	0.00178	0.00113	0.00116	0.02639	0.00457	0.00149	0.00338	0.00024	0.00302	0.00585	0.00564	0.02316	0.00148	0.00599	0.00407	0.00015	0.00607	0.00334	0.00436	0.0016	0.00487	0.00454	0.00684	0.00131	0.00831	0.00778	0.00251	0.00816	0.00656	0.00498	0.00356
	Caucasus	0.00000+-0.0000	0.00000+-0.0000	0.00000+-0.0000	0.00000+-0.0000	0.00000+-0.0000	0	0.0201	0.01902	0.01325	0.01458	0.05232	0.03742	0.03536	0.03085	0.02272	0.02779	0.01427	0.02246	0.0344	0.0143	0.02437	0.02182	0.02458	0.02082	0.04131	0.01378	0.01708	0.0387	0.00541	0.02628	0.03964	0.02881	0.03484	0.02366	0.01715	0.03436	0.01901	0.03259	0.00433	0.04413	0.01584	0.00873	0.00774	0.01971	0.02419
	Crete	0.29730+-0.0430	0.21622+-0.0243	0.00000+-0.0000	0.00000+-0.0000	0.06306+-0.0194	0.00000+-0.0000	0	0.00674	0.03594	0.00463	0.10745	0.01032	0.01555	0.0257	0.00502	0.00517	0.00794	0.03299	0.01099	0.0035	0.00609	0.00267	0.01285	0.00219	0.01228	0.02326	0.00608	0.00771	-0.00464	0.00583	0.01036	0.00863	0.00453	0.00874	0.01338	0.00923	0.00895	0.00611	0.00825	0.01413	0.00535	0.01457	0.01057	0.00605	0.00801
	Croatia	0.60360+-0.0360	0.34234+-0.0264	0.00901+-0.0091	0.60360+-0.0471	0.45045+-0.0470	0.00000+-0.0000	0.08108+-0.0316	0	0.03705	-0.00292	0.1016	0.00754	0.00414	0.00368	-0.00154	0.00117	0.00306	0.02088	0.00437	0.00194	0.00113	0.00142	-0.00045	0.0081	0.00623	0.02622	0.00059	0.00829	0.00717	-0.00105	0.01008	0.00736	0.00475	0.00153	-0.00202	0.00426	0.00714	0.00507	0.0096	0.00881	0.001	0.0084	0.00494	0.00644	0.004
	Cyprus	0.00000+-0.0000	0.00000+-0.0000	0.00000+-0.0000	0.00000+-0.0000	0.00000+-0.0000	0.00000+-0.0000	0.00000+-0.0000	0.00000+-0.0000	0	0.03916	0.04724	0.05901	0.06637	0.05177	0.03448	0.04567	0.03484	0.00801	0.04536	0.03162	0.03673	0.03725	0.05069	0.02929	0.06865	0.01711	0.03831	0.05677	0.01182	0.05204	0.06892	0.04524	0.05144	0.04483	0.03374	0.05085	0.02213	0.05541	0.01773	0.06187	0.03243	0.02171	0.02085	0.03126	0.04682
	Czech Republic	0.41441+-0.0511	0.27027+-0.0271	0.00000+-0.0000	0.18919+-0.0394	0.48649+-0.0529	0.00000+-0.0000	0.10811+-0.0121	0.69369+-0.0408	0.00000+-0.0000	0	0.09557	0.00667	0.00397	0.00531	-0.00026	0.00055	-0.00045	0.02446	0.00782	-0.00287	0.0024	0.00293	0.0015	0.01041	0.00726	0.01859	-0.0016	0.01087	0.00457	-0.00226	0.00634	0.00311	0.01263	-0.00167	-0.00136	0.00782	0.00808	0.00068	0.00741	0.0117	0.00262	0.00436	0.00243	0.00336	0.00236
	Egypt	0.00000+-0.0000	0.00000+-0.0000	0.00000+-0.0000	0.00000+-0.0000	0.00000+-0.0000	0.00000+-0.0000	0.00000+-0.0000	0.00000+-0.0000	0.00000+-0.0000	0.00000+-0.0000	0	0.13149	0.13201	0.11166	0.1072	0.11987	0.09332	0.07961	0.12542	0.09183	0.11135	0.10912	0.1122	0.10027	0.14308	0.04012	0.09932	0.12129	0.07806	0.11859	0.13631	0.12056	0.12296	0.10693	0.08994	0.12104	0.08966	0.12489	0.06649	0.13676	0.09193	0.06309	0.07419	0.09692	0.1086
	England	0.53153+-0.0438	0.91892+-0.0184	0.00000+-0.0000	0.15315+-0.0333	0.00000+-0.0000	0.00000+-0.0000	0.00000+-0.0000	0.05405+-0.0242	0.00000+-0.0000	0.09910+-0.0344	0.00000+-0.0000	0	0.00344	0.01697	0.00678	0.00068	0.00434	0.03682	0.00141	0.01073	0.00948	0.00489	0.00983	0.0121	-0.00015	0.03806	0.0071	0.00566	0.01552	0.00292	0.00066	0.00078	0.00551	-0.00091	0.00835	0.00329	0.00627	-0.00135	0.02044	-0.00322	0.00597	0.01174	0.01592	0.00486	0.00489
	Estonia	0.50450+-0.0411	0.49550+-0.0547	0.00000+-0.0000	0.49550+-0.0547	0.00000+-0.0000	0.00000+-0.0000	0.00000+-0.0000	0.09910+-0.0286	0.00000+-0.0000	0.14414+-0.0388	0.00000+-0.0000	0.04505+-0.0203	0	0.00761	0.00871	0.0035	0.00678	0.0424	0.00748	0.01185	0.01486	0.01018	0.00423	0.02103	0.00084	0.04419	0.00693	0.01089	0.02143	0.0021	0.00502	0.00686	0.01265	0.00294	0.00669	0.0086	0.01443	0.00347	0.02386	0.00747	0.00815	0.01693	0.01623	0.01247	0.00289
	Finland	0.35135+-0.0417	0.00000+-0.0000	0.00000+-0.0000	0.06306+-0.0273	0.00000+-0.0000	0.00000+-0.0000	0.00000+-0.0000	0.11712+-0.0360	0.00000+-0.0000	0.08108+-0.0370	0.00000+-0.0000	0.00000+-0.0000	0.00000+-0.0000	0	0.01123	0.01133	0.0135	0.02973	0.01297	0.0151	0.0213	0.0194	0.0125	0.03206	0.01262	0.0438	0.01343	0.02322	0.02506	0.01033	0.01807	0.01551	0.02754	0.01177	0.00804	0.01789	0.02005	0.01763	0.02613	0.02231	0.0146	0.02046	0.01939	0.02068	0.01046
	France	0.51351+-0.0430	0.46847+-0.0466	0.00000+-0.0000	0.14414+-0.0309	0.05405+-0.0148	0.00000+-0.0000	0.03604+-0.0148	0.51351+-0.0607	0.00000+-0.0000	0.37838+-0.0588	0.00000+-0.0000	0.00901+-0.0091	0.00000+-0.0000	0.00000+-0.0000	0	0.00134	0.00666	0.01878	0.00262	0.00195	0.00221	0.00291	0.00695	0.00525	0.00702	0.02446	0.00459	0.00646	0.00711	0.00157	0.00776	0.00512	0.00733	0.00566	0.00549	0.00489	0.00563	0.00278	0.01358	0.01023	0.00552	0.01264	0.00837	0.00572	0.0037
	Germany	0.68468+-0.0279	0.84685+-0.0365	0.00000+-0.0000	0.22523+-0.0311	0.06306+-0.0273	0.00000+-0.0000	0.02703+-0.0139	0.23423+-0.0278	0.00000+-0.0000	0.34234+-0.0297	0.00000+-0.0000	0.15315+-0.0333	0.02703+-0.0139	0.00000+-0.0000	0.10811+-0.0264	0	0.00367	0.0288	0.0021	0.00476	0.00466	0.00239	0.00493	0.0065	0.00169	0.03058	0.00283	0.00523	0.00707	0.00014	0.00331	0.00155	0.00482	-2e-05	0.00342	0.00301	0.00402	-0.00085	0.0148	0.00307	0.00276	0.01054	0.00888	0.0034	0.00258
	Greece	0.28829+-0.0485	0.31532+-0.0546	0.00000+-0.0000	0.14414+-0.0278	0.20721+-0.0430	0.00000+-0.0000	0.02703+-0.0139	0.21622+-0.0388	0.00000+-0.0000	0.42342+-0.0490	0.00000+-0.0000	0.02703+-0.0139	0.01802+-0.0121	0.00000+-0.0000	0.02703+-0.0139	0.04505+-0.0279	0	0.0217	0.00604	0.00281	0.00545	0.00091	0.00586	0.01204	0.00864	0.01715	0.0003	0.01218	0.00454	0.00327	0.00829	0.0015	0.00972	-0.00284	0.00213	0.00699	0.00661	0.00418	0.0024	0.00514	0.00196	-0.001	0.0045	0.00342	0.0069
	Hungary	0.00000+-0.0000	0.00000+-0.0000	0.00000+-0.0000	0.00000+-0.0000	0.00000+-0.0000	0.00000+-0.0000	0.00000+-0.0000	0.00000+-0.0000	0.05405+-0.0201	0.00000+-0.0000	0.00000+-0.0000	0.00000+-0.0000	0.00000+-0.0000	0.00000+-0.0000	0.00000+-0.0000	0.00000+-0.0000	0.00000+-0.0000	0	0.02179	0.02134	0.02168	0.02398	0.03381	0.02888	0.04276	0.02391	0.02561	0.04053	0.01984	0.03327	0.04491	0.02612	0.04069	0.02735	0.02334	0.03326	0.02105	0.03498	0.01956	0.03748	0.02743	0.01979	0.02061	0.02637	0.03492
	Ireland	0.55856+-0.0572	0.56757+-0.0385	0.00000+-0.0000	0.10811+-0.0227	0.00000+-0.0000	0.00000+-0.0000	0.00000+-0.0000	0.19820+-0.0379	0.00000+-0.0000	0.03604+-0.0201	0.00000+-0.0000	0.17117+-0.0344	0.00901+-0.0091	0.00000+-0.0000	0.09910+-0.0344	0.06306+-0.0194	0.06306+-0.0305	0.00000+-0.0000	0	0.00901	0.00749	0.00427	0.01251	0.01524	0.00303	0.03644	0.0088	0.00721	0.01529	0.00506	0.0041	0.00175	0.00892	0.00393	0.01085	0.00348	0.00791	0.00283	0.01932	0.00132	0.00913	0.01428	0.01751	0.00901	0.00626
	Italy Centre	0.17117+-0.0212	0.07207+-0.0227	0.00000+-0.0000	0.00901+-0.0091	0.00901+-0.0091	0.00000+-0.0000	0.03604+-0.0201	0.18919+-0.0370	0.00000+-0.0000	0.83784+-0.0385	0.00000+-0.0000	0.00000+-0.0000	0.00000+-0.0000	0.00000+-0.0000	0.02703+-0.0194	0.00000+-0.0000	0.08108+-0.0252	0.00000+-0.0000	0.00000+-0.0000	0	0.00412	0.00266	0.00729	0.00718	0.01247	0.01465	0.00239	0.00988	0.00108	0.00329	0.01064	0.0064	0.01097	0.00492	0.00657	0.00903	0.0097	0.00523	0.00572	0.01552	0.00563	0.00774	0.00585	0.00685	0.00713
	Italy North	0.09009+-0.0271	0.11712+-0.0385	0.00000+-0.0000	0.03604+-0.0201	0.02703+-0.0139	0.00000+-0.0000	0.01802+-0.0121	0.23423+-0.0364	0.00000+-0.0000	0.17117+-0.0286	0.00000+-0.0000	0.00000+-0.0000	0.00000+-0.0000	0.00000+-0.0000	0.06306+-0.0273	0.00000+-0.0000	0.03604+-0.0148	0.00000+-0.0000	0.00000+-0.0000	0.01802+-0.0121	0	0.00091	0.00732	0.0055	0.01304	0.02368	0.00427	0.00947	0.00794	0.00433	0.01405	0.0072	0.00425	0.00593	0.00528	0.00633	0.00891	0.0052	0.01145	0.00823	0.00715	0.01376	0.00871	0.00582	0.0127
	Italy South	0.27027+-0.0429	0.53153+-0.0317	0.00000+-0.0000	0.03604+-0.0148	0.32432+-0.0338	0.00000+-0.0000	0.11712+-0.0237	0.20721+-0.0305	0.00000+-0.0000	0.16216+-0.0402	0.00000+-0.0000	0.00000+-0.0000	0.00000+-0.0000	0.00000+-0.0000	0.04505+-0.0152	0.01802+-0.0121	0.28829+-0.0326	0.00000+-0.0000	0.01802+-0.0121	0.00000+-0.0000	0.20721+-0.0490	0	0.00617	0.00441	0.00813	0.02214	0.00211	0.00571	0.00228	0.00252	0.00794	0.00339	0.002	0.00199	0.00637	0.00359	0.00723	0.00243	0.00697	0.00525	0.00355	0.00854	0.00828	0.00481	0.0084
	Latvia	0.11712+-0.0305	0.15315+-0.0273	0.00000+-0.0000	0.16216+-0.0264	0.04505+-0.0279	0.00000+-0.0000	0.00000+-0.0000	0.42342+-0.0471	0.00000+-0.0000	0.25225+-0.0402	0.00000+-0.0000	0.00000+-0.0000	0.01802+-0.0121	0.00000+-0.0000	0.03604+-0.0201	0.00901+-0.0091	0.01802+-0.0121	0.00000+-0.0000	0.00000+-0.0000	0.00000+-0.0000	0.00000+-0.0000	0.00901+-0.0091	0	0.01295	0.00913	0.03053	0.00169	0.0125	0.01252	0.00194	0.01465	0.00954	0.01048	0.0033	0.00166	0.01081	0.01294	0.00524	0.01505	0.01456	0.00622	0.0164	0.00671	0.01154	0.00815
	Lemnos	0.21622+-0.0278	0.23423+-0.0473	0.00000+-0.0000	0.01802+-0.0121	0.11712+-0.0273	0.00000+-0.0000	0.20721+-0.0451	0.07207+-0.0227	0.00901+-0.0091	0.06306+-0.0237	0.00000+-0.0000	0.01802+-0.0121	0.00000+-0.0000	0.00000+-0.0000	0.14414+-0.0278	0.11712+-0.0273	0.01802+-0.0121	0.00000+-0.0000	0.02703+-0.0194	0.01802+-0.0182	0.11712+-0.0333	0.09910+-0.0344	0.03604+-0.0148	0	0.01784	0.02014	0.00936	0.01008	-0.00263	0.00842	0.0175	0.01145	0.00086	0.01003	0.01067	0.0103	-0.00073	0.00755	0.00913	0.01521	0.00175	0.00833	0.00527	0.00012	0.01166
	Norway	0.73874+-0.0354	0.90991+-0.0253	0.00000+-0.0000	0.34234+-0.0445	0.00000+-0.0000	0.00000+-0.0000	0.00901+-0.0091	0.12613+-0.0473	0.00000+-0.0000	0.08108+-0.0212	0.00000+-0.0000	0.38739+-0.0334	0.14414+-0.0278	0.00000+-0.0000	0.00000+-0.0000	0.03604+-0.0201	0.00901+-0.0091	0.00000+-0.0000	0.04505+-0.0203	0.00000+-0.0000	0.00000+-0.0000	0.00000+-0.0000	0.00000+-0.0000	0.01802+-0.0121	0	0.04751	0.00873	0.00677	0.02107	0.0024	0.00071	0.00439	0.00862	0.00315	0.01097	0.00523	0.01313	0.00076	0.02651	0.00164	0.00904	0.02055	0.02042	0.01138	0.00394
	Palestinians	0.00000+-0.0000	0.00000+-0.0000	0.00000+-0.0000	0.00000+-0.0000	0.00000+-0.0000	0.00000+-0.0000	0.00000+-0.0000	0.00000+-0.0000	0.00901+-0.0091	0.00901+-0.0091	0.00000+-0.0000	0.00000+-0.0000	0.00000+-0.0000	0.00000+-0.0000	0.00000+-0.0000	0.00000+-0.0000	0.00000+-0.0000	0.00000+-0.0000	0.00000+-0.0000	0.00000+-0.0000	0.00000+-0.0000	0.00000+-0.0000	0.00000+-0.0000	0.00901+-0.0091	0.00000+-0.0000	0	0.02105	0.02864	0.00964	0.03062	0.04323	0.02854	0.03378	0.02474	0.02432	0.03312	0.02313	0.03107	0.00841	0.04321	0.02313	0.01271	0.01486	0.02196	0.03409
	Poland	0.18018+-0.0429	0.24324+-0.0305	0.00000+-0.0000	0.08108+-0.0316	0.05405+-0.0201	0.00000+-0.0000	0.00901+-0.0091	0.32432+-0.0511	0.00000+-0.0000	0.61261+-0.0633	0.00000+-0.0000	0.00000+-0.0000	0.00000+-0.0000	0.00000+-0.0000	0.00901+-0.0091	0.00901+-0.0091	0.31532+-0.0365	0.00000+-0.0000	0.00000+-0.0000	0.00000+-0.0000	0.00901+-0.0091	0.00901+-0.0091	0.04505+-0.0203	0.00901+-0.0091	0.00000+-0.0000	0.00000+-0.0000	0	0.01072	0.00155	0.00192	0.01018	0.00437	0.01048	-0.00063	0.00059	0.00775	0.00878	0.00314	0.00654	0.01052	0.00348	0.00781	0.00391	0.0065	0.00744
	Portugal	0.39640+-0.0609	0.27928+-0.0497	0.00000+-0.0000	0.01802+-0.0121	0.00000+-0.0000	0.00000+-0.0000	0.00901+-0.0091	0.03604+-0.0148	0.00000+-0.0000	0.01802+-0.0121	0.00000+-0.0000	0.00000+-0.0000	0.00000+-0.0000	0.00000+-0.0000	0.00000+-0.0000	0.00000+-0.0000	0.00000+-0.0000	0.00000+-0.0000	0.00000+-0.0000	0.00000+-0.0000	0.00000+-0.0000	0.00000+-0.0000	0.00000+-0.0000	0.04505+-0.0152	0.00901+-0.0091	0.00000+-0.0000	0.00000+-0.0000	0	0.01463	0.00548	0.00594	0.00852	0.00257	0.00998	0.0158	0.00264	0.01383	0.00358	0.02154	0.00847	0.011	0.02183	0.02102	0.01196	0.00882
	Rhodes	0.22523+-0.0412	0.12613+-0.0433	0.00000+-0.0000	0.02703+-0.0139	0.18018+-0.0303	0.13514+-0.0203	0.68468+-0.0493	0.15315+-0.0430	0.14414+-0.0337	0.26126+-0.0459	0.00000+-0.0000	0.01802+-0.0121	0.00000+-0.0000	0.00901+-0.0091	0.15315+-0.0385	0.16216+-0.0227	0.23423+-0.0309	0.00000+-0.0000	0.01802+-0.0121	0.36036+-0.0407	0.12613+-0.0242	0.29730+-0.0560	0.09009+-0.0271	0.48649+-0.0433	0.00901+-0.0091	0.11712+-0.0273	0.19820+-0.0353	0.00901+-0.0091	0	0.01018	0.01995	0.00837	0.01083	0.00608	0.00759	0.01352	0.00302	0.01089	-0.00292	0.02234	0.00258	0.00486	0.00177	0.0032	0.01233
	Russia	0.53153+-0.0370	0.74775+-0.0408	0.00000+-0.0000	0.42342+-0.0430	0.24324+-0.0273	0.00000+-0.0000	0.02703+-0.0139	0.51351+-0.0560	0.00000+-0.0000	0.64865+-0.0633	0.00000+-0.0000	0.01802+-0.0121	0.02703+-0.0139	0.00000+-0.0000	0.09910+-0.0370	0.31532+-0.0365	0.07207+-0.0264	0.00000+-0.0000	0.00901+-0.0091	0.00000+-0.0000	0.00901+-0.0091	0.01802+-0.0121	0.08108+-0.0286	0.06306+-0.0194	0.02703+-0.0139	0.00000+-0.0000	0.05405+-0.0201	0.00000+-0.0000	0.06306+-0.0237	0	0.00345	0.00383	0.00494	0.00104	0.00366	0.00401	0.00893	-0.00028	0.0144	0.00632	0.00366	0.01235	0.00923	0.00601	0.00214
	Sardinia	0.62162+-0.0459	0.60360+-0.0360	0.00000+-0.0000	0.05405+-0.0148	0.00000+-0.0000	0.00000+-0.0000	0.00000+-0.0000	0.01802+-0.0121	0.00000+-0.0000	0.04505+-0.0152	0.00000+-0.0000	0.23423+-0.0528	0.00000+-0.0000	0.00000+-0.0000	0.00000+-0.0000	0.00000+-0.0000	0.00901+-0.0091	0.00000+-0.0000	0.04505+-0.0152	0.00000+-0.0000	0.00000+-0.0000	0.00000+-0.0000	0.00000+-0.0000	0.01802+-0.0121	0.22523+-0.0389	0.00000+-0.0000	0.00000+-0.0000	0.00901+-0.0091	0.00901+-0.0091	0.00901+-0.0091	0	0.00433	0.00947	0.00469	0.01478	0.0045	0.01375	0.00024	0.02428	0.0031	0.01003	0.01702	0.02202	0.01071	0.0032
	Scotland	0.26126+-0.0344	0.58559+-0.0579	0.00000+-0.0000	0.01802+-0.0121	0.00000+-0.0000	0.00000+-0.0000	0.00000+-0.0000	0.05405+-0.0148	0.00000+-0.0000	0.19820+-0.0424	0.00000+-0.0000	0.15315+-0.0333	0.00000+-0.0000	0.00000+-0.0000	0.00000+-0.0000	0.00901+-0.0091	0.22523+-0.0279	0.00000+-0.0000	0.12613+-0.0364	0.00000+-0.0000	0.00000+-0.0000	0.00000+-0.0000	0.00000+-0.0000	0.01802+-0.0121	0.00000+-0.0000	0.00000+-0.0000	0.00000+-0.0000	0.00000+-0.0000	0.12613+-0.0309	0.00000+-0.0000	0.00000+-0.0000	0	0.01089	-0.00086	0.00821	0.00606	0.00741	0.00029	0.01395	0.00299	0.00735	0.01042	0.01267	0.00569	0.00749
	Sicily	0.36036+-0.0383	0.36937+-0.0344	0.01802+-0.0121	0.05405+-0.0309	0.09910+-0.0316	0.00000+-0.0000	0.09009+-0.0235	0.07207+-0.0378	0.00000+-0.0000	0.04505+-0.0203	0.00000+-0.0000	0.06306+-0.0194	0.00901+-0.0091	0.00901+-0.0091	0.02703+-0.0139	0.03604+-0.0148	0.00000+-0.0000	0.00000+-0.0000	0.01802+-0.0121	0.01802+-0.0121	0.07207+-0.0297	0.22523+-0.0389	0.00901+-0.0091	0.32432+-0.0243	0.00901+-0.0091	0.00000+-0.0000	0.00000+-0.0000	0.18919+-0.0417	0.04505+-0.0203	0.06306+-0.0273	0.01802+-0.0121	0.00901+-0.0091	0	0.00928	0.01036	0.00186	0.00539	0.00538	0.01693	0.0028	0.00312	0.01415	0.01424	0.00419	0.00827
	Slovakia	0.35135+-0.0478	0.54054+-0.0575	0.00000+-0.0000	0.23423+-0.0609	0.22523+-0.0529	0.00000+-0.0000	0.02703+-0.0139	0.23423+-0.0473	0.00000+-0.0000	0.51351+-0.0408	0.00000+-0.0000	0.53153+-0.0438	0.15315+-0.0305	0.01802+-0.0121	0.01802+-0.0121	0.38739+-0.0334	0.72973+-0.0345	0.00000+-0.0000	0.12613+-0.0337	0.03604+-0.0201	0.05405+-0.0242	0.20721+-0.0408	0.13514+-0.0512	0.07207+-0.0182	0.10811+-0.0378	0.00901+-0.0091	0.47748+-0.0665	0.00000+-0.0000	0.16216+-0.0402	0.27928+-0.0316	0.05405+-0.0242	0.56757+-0.0543	0.06306+-0.0273	0	-0.00061	0.00564	0.00435	-0.00095	0.00897	-0.00065	0.00126	0.00163	0.00548	0.00181	0.00658
	Slovenia	0.33333+-0.0430	0.09009+-0.0235	0.00000+-0.0000	0.40541+-0.0512	0.05405+-0.0201	0.00000+-0.0000	0.02703+-0.0139	0.57658+-0.0578	0.00000+-0.0000	0.49550+-0.0365	0.00000+-0.0000	0.02703+-0.0139	0.05405+-0.0242	0.04505+-0.0152	0.02703+-0.0139	0.08108+-0.0370	0.25225+-0.0353	0.00000+-0.0000	0.02703+-0.0139	0.03604+-0.0148	0.04505+-0.0203	0.02703+-0.0194	0.27928+-0.0566	0.05405+-0.0148	0.00901+-0.0091	0.00000+-0.0000	0.36036+-0.0332	0.00000+-0.0000	0.10811+-0.0227	0.11712+-0.0139	0.00000+-0.0000	0.00901+-0.0091	0.01802+-0.0121	0.37838+-0.0327	0	0.00755	-0.00012	0.00649	0.00985	0.00891	-0.00117	-0.00078	-0.00139	0.00136	0.00498
	Spain	0.54054+-0.0450	0.32432+-0.0388	0.00000+-0.0000	0.17117+-0.0515	0.00000+-0.0000	0.00000+-0.0000	0.00000+-0.0000	0.13514+-0.0279	0.00000+-0.0000	0.03604+-0.0148	0.00000+-0.0000	0.00901+-0.0091	0.00000+-0.0000	0.00000+-0.0000	0.00000+-0.0000	0.00000+-0.0000	0.03604+-0.0148	0.00000+-0.0000	0.00901+-0.0091	0.00000+-0.0000	0.00000+-0.0000	0.00000+-0.0000	0.00000+-0.0000	0.05405+-0.0201	0.00000+-0.0000	0.00000+-0.0000	0.00000+-0.0000	0.01802+-0.0121	0.04505+-0.0203	0.00000+-0.0000	0.00000+-0.0000	0.00000+-0.0000	0.19820+-0.0424	0.01802+-0.0121	0.02703+-0.0139	0	0.00694	0.00296	0.01802	0.00287	0.0058	0.01166	0.01529	0.00684	0.00532
	Sweden-Denmark	0.49550+-0.0455	0.18919+-0.0344	0.00000+-0.0000	0.06306+-0.0237	0.07207+-0.0182	0.00000+-0.0000	0.09910+-0.0252	0.06306+-0.0139	0.00901+-0.0091	0.13514+-0.0244	0.00000+-0.0000	0.07207+-0.0227	0.00901+-0.0091	0.00901+-0.0091	0.07207+-0.0227	0.10811+-0.0227	0.07207+-0.0121	0.00000+-0.0000	0.08108+-0.0252	0.03604+-0.0201	0.02703+-0.0139	0.02703+-0.0139	0.01802+-0.0121	0.39640+-0.0338	0.01802+-0.0121	0.00000+-0.0000	0.04505+-0.0279	0.00000+-0.0000	0.30631+-0.0624	0.02703+-0.0139	0.02703+-0.0139	0.03604+-0.0148	0.13514+-0.0412	0.19820+-0.0264	0.35135+-0.0478	0.03604+-0.0148	0	0.00697	0.01035	0.00682	-0.0028	-0.00487	2e-05	-0.00552	0.00245
	Switzerland	0.35135+-0.0212	0.92793+-0.0196	0.00000+-0.0000	0.18919+-0.0286	0.12613+-0.0309	0.00000+-0.0000	0.07207+-0.0326	0.07207+-0.0264	0.00000+-0.0000	0.36036+-0.0359	0.00000+-0.0000	0.68468+-0.0493	0.05405+-0.0201	0.00000+-0.0000	0.09009+-0.0303	0.66667+-0.0433	0.12613+-0.0242	0.00000+-0.0000	0.12613+-0.0337	0.00901+-0.0091	0.02703+-0.0139	0.04505+-0.0152	0.01802+-0.0121	0.13514+-0.0311	0.24324+-0.0273	0.00000+-0.0000	0.04505+-0.0203	0.07207+-0.0264	0.04505+-0.0203	0.45045+-0.0359	0.31532+-0.0512	0.36036+-0.0332	0.05405+-0.0201	0.51351+-0.0543	0.10811+-0.0264	0.06306+-0.0237	0.13514+-0.0244	0	0.0175	0.00148	0.00554	0.01295	0.01154	0.00444	0.00345
	Turks	0.02703+-0.0194	0.00901+-0.0091	0.00000+-0.0000	0.00000+-0.0000	0.00000+-0.0000	0.00000+-0.0000	0.00000+-0.0000	0.00000+-0.0000	0.00000+-0.0000	0.06306+-0.0273	0.00000+-0.0000	0.00000+-0.0000	0.00000+-0.0000	0.00000+-0.0000	0.00000+-0.0000	0.00000+-0.0000	0.14414+-0.0242	0.00000+-0.0000	0.00000+-0.0000	0.00000+-0.0000	0.00000+-0.0000	0.00000+-0.0000	0.00000+-0.0000	0.00901+-0.0091	0.00000+-0.0000	0.00000+-0.0000	0.00000+-0.0000	0.00000+-0.0000	0.60360+-0.0508	0.00000+-0.0000	0.00000+-0.0000	0.00000+-0.0000	0.00000+-0.0000	0.00000+-0.0000	0.00000+-0.0000	0.00000+-0.0000	0.00901+-0.0091	0.00000+-0.0000	0	0.02283	0.00598	0.00017	0.00426	0.00894	0.0168
	Wales	0.40541+-0.0412	0.51351+-0.0543	0.01802+-0.0121	0.21622+-0.0278	0.03604+-0.0148	0.00000+-0.0000	0.01802+-0.0121	0.08108+-0.0212	0.00000+-0.0000	0.03604+-0.0201	0.00000+-0.0000	0.79279+-0.0265	0.06306+-0.0139	0.00000+-0.0000	0.01802+-0.0121	0.17117+-0.0212	0.14414+-0.0388	0.00000+-0.0000	0.25225+-0.0485	0.00000+-0.0000	0.04505+-0.0203	0.11712+-0.0333	0.01802+-0.0121	0.07207+-0.0182	0.19820+-0.0379	0.00000+-0.0000	0.00901+-0.0091	0.02703+-0.0139	0.02703+-0.0139	0.06306+-0.0194	0.20721+-0.0273	0.17117+-0.0394	0.14414+-0.0309	0.41441+-0.0511	0.02703+-0.0139	0.09910+-0.0252	0.07207+-0.0264	0.30631+-0.0388	0.00000+-0.0000	0	0.00673	0.01016	0.01899	0.00455	0.01058
	Wallachia	0.81081+-0.0272	0.20721+-0.0333	0.00000+-0.0000	0.09009+-0.0235	0.05405+-0.0278	0.00000+-0.0000	0.04505+-0.0279	0.34234+-0.0379	0.00000+-0.0000	0.17117+-0.0459	0.00000+-0.0000	0.03604+-0.0148	0.00901+-0.0091	0.00000+-0.0000	0.01802+-0.0121	0.03604+-0.0148	0.27027+-0.0332	0.00000+-0.0000	0.00000+-0.0000	0.00000+-0.0000	0.00000+-0.0000	0.03604+-0.0201	0.00901+-0.0091	0.21622+-0.0511	0.00901+-0.0091	0.00000+-0.0000	0.03604+-0.0201	0.00000+-0.0000	0.29730+-0.0543	0.07207+-0.0264	0.00000+-0.0000	0.00000+-0.0000	0.08108+-0.0316	0.31532+-0.0389	0.59459+-0.0594	0.00000+-0.0000	0.80180+-0.0345	0.06306+-0.0237	0.00000+-0.0000	0.04505+-0.0203	0	-0.00348	0.00035	-0.00129	0.00218
	Dobrudja	0.45946+-0.0370	0.07207+-0.0227	0.01802+-0.0182	0.02703+-0.0194	0.06306+-0.0194	0.08108+-0.0163	0.00901+-0.0091	0.12613+-0.0337	0.01802+-0.0121	0.27928+-0.0212	0.00000+-0.0000	0.04505+-0.0203	0.00000+-0.0000	0.01802+-0.0121	0.01802+-0.0121	0.03604+-0.0201	0.42342+-0.0636	0.00000+-0.0000	0.06306+-0.0194	0.08108+-0.0286	0.09910+-0.0252	0.07207+-0.0182	0.01802+-0.0121	0.18018+-0.0507	0.02703+-0.0139	0.04505+-0.0244	0.09910+-0.0394	0.00901+-0.0091	0.19820+-0.0402	0.03604+-0.0148	0.00901+-0.0091	0.04505+-0.0203	0.06306+-0.0194	0.31532+-0.0244	0.49550+-0.0494	0.02703+-0.0139	0.72072+-0.0429	0.04505+-0.0152	0.27027+-0.0450	0.12613+-0.0433	0.68468+-0.0364	0	-0.00162	-0.00298	0.00669
	Moldavia	0.11712+-0.0237	0.02703+-0.0139	0.00000+-0.0000	0.00000+-0.0000	0.00901+-0.0091	0.00000+-0.0000	0.01802+-0.0121	0.08108+-0.0370	0.00000+-0.0000	0.23423+-0.0411	0.00000+-0.0000	0.00000+-0.0000	0.00000+-0.0000	0.00000+-0.0000	0.00000+-0.0000	0.00000+-0.0000	0.04505+-0.0152	0.00000+-0.0000	0.00000+-0.0000	0.00000+-0.0000	0.00901+-0.0091	0.00000+-0.0000	0.01802+-0.0182	0.09009+-0.0359	0.00000+-0.0000	0.00000+-0.0000	0.01802+-0.0121	0.00000+-0.0000	0.36937+-0.0394	0.00000+-0.0000	0.00000+-0.0000	0.00000+-0.0000	0.01802+-0.0121	0.03604+-0.0201	0.56757+-0.0430	0.00000+-0.0000	0.38739+-0.0430	0.00000+-0.0000	0.00000+-0.0000	0.00000+-0.0000	0.37838+-0.0297	0.54955+-0.0566	0	0.00224	0.00856
	Transylvania	0.51351+-0.0430	0.15315+-0.0237	0.00000+-0.0000	0.05405+-0.0148	0.03604+-0.0148	0.00000+-0.0000	0.01802+-0.0121	0.08108+-0.0212	0.00000+-0.0000	0.15315+-0.0360	0.00000+-0.0000	0.04505+-0.0203	0.00000+-0.0000	0.00000+-0.0000	0.00000+-0.0000	0.07207+-0.0264	0.09910+-0.0252	0.00000+-0.0000	0.00000+-0.0000	0.00000+-0.0000	0.02703+-0.0139	0.00901+-0.0091	0.00000+-0.0000	0.28829+-0.0485	0.00000+-0.0000	0.00000+-0.0000	0.00000+-0.0000	0.00000+-0.0000	0.26126+-0.0344	0.00000+-0.0000	0.00000+-0.0000	0.00000+-0.0000	0.10811+-0.0227	0.26126+-0.0459	0.25225+-0.0521	0.00000+-0.0000	0.93694+-0.0279	0.09009+-0.0192	0.00000+-0.0000	0.10811+-0.0264	0.65766+-0.0385	0.63964+-0.0317	0.12613+-0.0278	0	0.00453
	Ukraine	0.92793+-0.0238	0.35135+-0.0370	0.00000+-0.0000	0.24324+-0.0273	0.01802+-0.0121	0.00000+-0.0000	0.05405+-0.0201	0.15315+-0.0333	0.00000+-0.0000	0.21622+-0.0473	0.00000+-0.0000	0.05405+-0.0201	0.07207+-0.0182	0.00901+-0.0091	0.07207+-0.0182	0.15315+-0.0333	0.05405+-0.0201	0.00000+-0.0000	0.04505+-0.0152	0.00901+-0.0091	0.00000+-0.0000	0.01802+-0.0121	0.01802+-0.0182	0.04505+-0.0152	0.06306+-0.0237	0.00000+-0.0000	0.00000+-0.0000	0.00000+-0.0000	0.05405+-0.0201	0.09009+-0.0303	0.10811+-0.0227	0.00000+-0.0000	0.03604+-0.0201	0.07207+-0.0264	0.12613+-0.0278	0.01802+-0.0121	0.23423+-0.0338	0.10811+-0.0297	0.00000+-0.0000	0.04505+-0.0203	0.16216+-0.0485	0.11712+-0.0333	0.00901+-0.0091	0.08108+-0.0316	0
	Note:
	FST values (upper the diagonal) and p-values with standard deviation (p±de) (under the diagonal) based on haplogroup frequencies. The gray shading indicates the high significant values (P<0.0001).
	For detalis on the included populations see references in Table S3.
